# Supplementary material for: Immunohistochemical analyses reveal FoxP3 expressions in spleen and colorectal cancer in mice treated with AOM/DSS, and their suppression by glycyrrhizin
Source: PLoS One. 2024 Aug 16;19(8):e0307038. doi: 10.1371/journal.pone.0307038 (PMC11329161; doi:10.1371/journal.pone.0307038)
Supplement: S1 File — This is the body and spleen weight data. (XLSX) [file pone.0307038.s001.xlsx]

## Sheet: Sheet1
Group	Mouse ID	body weight(g)	spleen weight(g)	BW average	SD	Spleen average	SD
Control	1	47.2	0.13	49.94	2.96024	0.14	0.0187083
	2	48.1	0.13
	3	50.3	0.16
	4	54.8	0.16
	5	49.3	0.12
GL	1	48.5	0.16	52.32	4.52847	0.15	0.0187083
	2	51.2	0.13
	3	60.1	0.17
	4	50	0.16
	5	51.8	0.13
CC	1	43.3	0.31	48.48	5.17465	0.404	0.0960729
	2	44.2	0.48
	3	55	0.3
	4	52.7	0.42
	5	47.2	0.51
CC+GL	1	47	0.14	51.58	3.9105	0.162	0.0248998
	2	50.2	0.16
	3	55.2	0.17
	4	56.1	0.2
	5	49.4	0.14
