# Supplementary material for: Immunohistochemical analyses reveal FoxP3 expressions in spleen and colorectal cancer in mice treated with AOM/DSS, and their suppression by glycyrrhizin
Source: PLoS One. 2024 Aug 16;19(8):e0307038. doi: 10.1371/journal.pone.0307038 (PMC11329161; doi:10.1371/journal.pone.0307038)
Supplement: S2 File — This is the spleen area data. (XLSX) [file pone.0307038.s002.xlsx]

## Sheet: Area
Area	Sample ID	NO. slide	WP+MZ	RP	Total	WP+MZ_av	RP_Av	Total_Av	WP_Group AV	WP_Group SD	RP_Group AV	RP_Group SD	Total_Group AV	Total_Group SD
Control	1	1	4.992	25.026	30.018	6.8515	24.825	31.6765	7.104	0.861465	21.4652	2.93192	28.5692	2.94382
		2	8.711	24.624	33.335
	2	3	8.276	18.353	26.629	6.397	19.425	25.822
		4	4.518	20.497	25.015
	3	5	10.673	21.918	32.591	8.0635	20.1455	28.209
		6	5.454	18.373	23.827
GL	4	1	11.873	14.863	26.736	14.0905	15.1425	29.233	13.4733	1.00471	14.4242	2.96891	27.8975	2.35572
		2	16.308	15.422	31.73
	5	3	14.729	10.519	25.248	14.0155	11.162	25.1775
		4	13.302	11.805	25.107
	6	5	13.524	11.767	25.291	12.314	16.968	29.282
		6	11.104	22.169	33.273
CC	7	1	24.358	43.39	67.748	20.8045	37.606	58.4105	21.7152	2.07844	31.6235	5.33337	53.3387	4.44124
		2	17.251	31.822	49.073
	8	3	9.821	27.828	37.649	20.2475	29.898	50.1455
		4	30.674	31.968	62.642
	9	5	29.714	25.076	54.79	24.0935	27.3665	51.46
		6	18.473	29.657	48.13
CC_GL	10	1	10.985	23.396	34.381	10.4545	20.9555	31.41	13.9975	3.13757	22.4483	5.03119	36.4458	7.03316
		2	9.924	18.515	28.439
	11	3	17.597	22.08	39.677	15.1135	18.3325	33.446
		4	12.63	14.585	27.215
	12	5	11.899	26.245	38.144	16.4245	28.057	44.4815
		6	20.95	29.869	50.819
