# Supplementary material for: Immunohistochemical analyses reveal FoxP3 expressions in spleen and colorectal cancer in mice treated with AOM/DSS, and their suppression by glycyrrhizin
Source: PLoS One. 2024 Aug 16;19(8):e0307038. doi: 10.1371/journal.pone.0307038 (PMC11329161; doi:10.1371/journal.pone.0307038)
Supplement: S3 File — This is the FoxP3/CD8/CD11c positive area percentage in spleen (RP/WP) and FoxP3/RAGE positive area percentage in colon data. (XLSX) [file pone.0307038.s003.xlsx]

## Sheet: FoxP3-RP positive area
FoxP3 (RP)
Group ID	Sample ID	file name	All area(μ㎡)	positive area(μ㎡)	percentage（positive area /All area）			sample value	Average	SD
1	1	Control_1.jpg	262668	475	0.00180837		0.00180837	0.00106132	0.00182762	0.000837983
1		Control_2.jpg	232286	73	0.000314268		0.000314268
1	2	Control_3.jpg	185880	421	0.0022649		0.0022649	0.00272243
1		Control_4.jpg	255663	813	0.00317997		0.00317997
1	3	Control_5.jpg	280459	327	0.00116595		0.00116595	0.0016991
1		Control_6.jpg	181879	406	0.00223225		0.00223225
2	4	GL_1.jpg	275431	100	0.000363067		0.000363067	0.000318656	0.000470093	0.00016373
2		GL_2.jpg	273478	75	0.000274245		0.000274245
2	5	GL_3.jpg	224877	252	0.00112061		0.00112061	0.000643831
2		GL_4.jpg	257409	43	0.000167049		0.000167049
2	6	GL_5.jpg	254173	79	0.000310812		0.000310812	0.000447791
2		GL_6.jpg	239410	140	0.000584771		0.000584771
3	7	CC_1.jpg	248580	5835	0.0234733		0.0234733	0.025841	0.0249617	0.00524966
3		CC_2.jpg	258432	7290	0.0282086		0.0282086
3	8	CC_3.jpg	190773	4352	0.0228125		0.0228125	0.0193279
3		CC_4.jpg	227036	3597	0.0158433		0.0158433
3	9	CC_5.jpg	216095	4550	0.0210556		0.0210556	0.0297162
3		CC_6.jpg	241318	9261	0.0383767		0.0383767
4	10	CC+GL_1.jpg	252520	1423	0.0056352		0.0056352	0.00421806	0.00421409	0.000280489
4		CC+GL_2.jpg	295259	827	0.00280093		0.00280093
4	11	CC+GL_3.jpg	262105	930	0.0035482		0.0035482	0.00449257
4		CC+GL_4.jpg	234875	1277	0.00543693		0.00543693
4	12	CC+GL_5.jpg	254745	1740	0.00683036		0.00683036	0.00393163
4		CC+GL_6.jpg	267209	276	0.0010329		0.0010329

## Sheet: FoxP3-WP positive area 
FoxP3 (WP)
Group ID	Sample ID	file name	All area(μ㎡)	positive area(μ㎡)	percentage（positive area /All area）			sample value	Average	SD
1	1	Control_1.jpg	277529	175	0.000630565		0.000630565	0.000452792	0.00149279	0.000921277
1		Control_2.jpg	243619	67	0.00027502		0.00027502
1	2	Control_3.jpg	178542	152	0.00085134		0.00085134	0.00220658
1		Control_4.jpg	256610	914	0.00356183		0.00356183
1	3	Control_5.jpg	253296	696	0.00274777		0.00274777	0.00181899
1		Control_6.jpg	259491	231	0.000890204		0.000890204
2	4	GL_1.jpg	288449	774	0.00268332		0.00268332	0.00237051	0.00189925	0.000555503
2		GL_2.jpg	251250	517	0.00205771		0.00205771
2	5	GL_3.jpg	248408	432	0.00173907		0.00173907	0.00204047
2		GL_4.jpg	262185	614	0.00234186		0.00234186
2	6	GL_5.jpg	220496	310	0.00140592		0.00140592	0.00128677
2		GL_6.jpg	244944	286	0.00116761		0.00116761
3	7	CC_1.jpg	248588	3880	0.0156082		0.0156082	0.0181488	0.015066	0.0045746
3		CC_2.jpg	227168	4700	0.0206895		0.0206895
3	8	CC_3.jpg	227426	5047	0.0221918		0.0221918	0.0172392
3		CC_4.jpg	229925	2825	0.0122866		0.0122866
3	9	CC_5.jpg	241717	2769	0.0114555		0.0114555	0.00980986
3		CC_6.jpg	207737	1696	0.00816417		0.00816417
4	10	CC+GL_1.jpg	270840	1467	0.00541648		0.00541648	0.00432107	0.00340185	0.000797911
4		CC+GL_2.jpg	251112	810	0.00322565		0.00322565
4	11	CC+GL_3.jpg	263987	1199	0.00454189		0.00454189	0.002888
4		CC+GL_4.jpg	252003	311	0.00123411		0.00123411
4	12	CC+GL_5.jpg	276147	821	0.00297305		0.00297305	0.00299648
4		CC+GL_6.jpg	258948	782	0.00301991		0.00301991

## Sheet: CD8-RP positive area
CD8(RP)
Group ID	Sample ID	file name	All area(μ㎡)	positive area(μ㎡)	percentage（positive area /All area）			sample value	Average	SD
1	1	Control_1.jpg	225118	823	0.00365586		0.00365586	0.00202629	0.00254856	0.000632944
1		Control_2.jpg	239468	95	0.000396713		0.000396713
1	2	Control_3.jpg	215916	788	0.00364957		0.00364957	0.00325246
1		Control_4.jpg	221689	633	0.00285535		0.00285535
1	3	Control_5.jpg	258771	604	0.00233411		0.00233411	0.00236692
1		Control_6.jpg	201272	483	0.00239974		0.00239974
2	4	GL_1.jpg	274111	526	0.00191893		0.00191893	0.00228081	0.00152016	0.00067
2		GL_2.jpg	264881	700	0.0026427		0.0026427
2	5	GL_3.jpg	263469	298	0.00113106		0.00113106	0.00101756
2		GL_4.jpg	285381	258	0.000904055		0.000904055
2	6	GL_5.jpg	268160	421	0.00156996		0.00156996	0.0012621
2		GL_6.jpg	247319	236	0.000954233		0.000954233
3	7	CC_1.jpg	219061	2317	0.010577		0.010577	0.00960155	0.0129593	0.0029985
3		CC_2.jpg	237418	2048	0.00862614		0.00862614
3	8	CC_3.jpg	233512	5304	0.022714		0.022714	0.0139068
3		CC_4.jpg	234136	1194	0.0050996		0.0050996
3	9	CC_5.jpg	226837	3985	0.0175677		0.0175677	0.0153696
3		CC_6.jpg	224043	2951	0.0131716		0.0131716
4	10	CC+GL_1.jpg	258825	603	0.00232976		0.00232976	0.0017139	0.00205806	0.000322103
4		CC+GL_2.jpg	254088	279	0.00109804		0.00109804
4	11	CC+GL_3.jpg	257876	695	0.00269509		0.00269509	0.00210799
4		CC+GL_4.jpg	194624	296	0.00152088		0.00152088
4	12	CC+GL_5.jpg	268145	815	0.0030394		0.0030394	0.00235228
4		CC+GL_6.jpg	260637	434	0.00166515		0.00166515

## Sheet: CD8-WP positive area  
CD8(WP)
Group ID	Sample ID	file name	All area(μ㎡)	positive area(μ㎡)	percentage（positive area /All area）			sample value	Average	SD
1	1	Control_1.jpg	231155	324	0.00140166		0.00140166	0.000820564	0.00120801	0.000351523
1		Control_2.jpg	250552	60	0.000239471		0.000239471
1	2	Control_3.jpg	213415	310	0.00145257		0.00145257	0.00129692
1		Control_4.jpg	239208	273	0.00114127		0.00114127
1	3	Control_5.jpg	238441	315	0.00132108		0.00132108	0.00150654
1		Control_6.jpg	213358	361	0.00169199		0.00169199
2	4	GL_1.jpg	294601	819	0.00278003		0.00278003	0.00238772	0.00241054	0.000258466
2		GL_2.jpg	294174	587	0.00199542		0.00199542
2	5	GL_3.jpg	285542	690	0.00241646		0.00241646	0.00216424
2		GL_4.jpg	290267	555	0.00191203		0.00191203
2	6	GL_5.jpg	296223	465	0.00156976		0.00156976	0.00267966
2		GL_6.jpg	260452	987	0.00378957		0.00378957
3	7	CC_1.jpg	243207	9765	0.040151		0.040151	0.0345308	0.0300702	0.00387091
3		CC_2.jpg	253782	7337	0.0289106		0.0289106
3	8	CC_3.jpg	244877	7615	0.0310972		0.0310972	0.0275921
3		CC_4.jpg	238344	5741	0.024087		0.024087
3	9	CC_5.jpg	205392	3467	0.0168799		0.0168799	0.0280878
3		CC_6.jpg	210507	8272	0.0392956		0.0392956
4	10	CC+GL_1.jpg	255861	649	0.00253653		0.00253653	0.0026151	0.00294046	0.00140969
4		CC+GL_2.jpg	271377	731	0.00269367		0.00269367
4	11	CC+GL_3.jpg	265806	396	0.00148981		0.00148981	0.00172189
4		CC+GL_4.jpg	230811	451	0.00195398		0.00195398
4	12	CC+GL_5.jpg	226913	343	0.00151159		0.00151159	0.00448439
4		CC+GL_6.jpg	215497	1607	0.00745718		0.00745718

## Sheet: CD11c-RP positive area　
CD11ｃ(RP)
Group ID	Sample ID	file name	All area(μ㎡)	positive area(μ㎡)	percentage（positive area /All area）			sample value	Average	SD
1	1	Control_1.jpg	265577	432	0.00162665		0.00162665	0.0016356	0.00168529	0.000418132
1		Control_2.jpg	278494	458	0.00164456		0.00164456
1	2	Control_3.jpg	254430	694	0.00272767		0.00272767	0.00212605
1		Control_4.jpg	308313	470	0.00152442		0.00152442
1	3	Control_5.jpg	271433	353	0.00130051		0.00130051	0.00129422
1		Control_6.jpg	279517	360	0.00128794		0.00128794
2	4	GL_1.jpg	259770	325	0.00125111		0.00125111	0.00127103	0.00170823	0.000382199
2		GL_2.jpg	244006	315	0.00129095		0.00129095
2	5	GL_3.jpg	215361	329	0.00152767		0.00152767	0.00197896
2		GL_4.jpg	274868	668	0.00243026		0.00243026
2	6	GL_5.jpg	282612	869	0.00307489		0.00307489	0.0018747
2		GL_6.jpg	249071	168	0.000674506		0.000674506
3	7	CC_1.jpg	267775	3523	0.0131566		0.0131566	0.023504	0.0202477	0.00436699
3		CC_2.jpg	213757	7236	0.0338515		0.0338515
3	8	CC_3.jpg	232720	3459	0.0148634		0.0148634	0.0178002
3		CC_4.jpg	237498	4925	0.020737		0.020737
3	9	CC_5.jpg	219023	5092	0.0232487		0.0232487	0.019439
3		CC_6.jpg	261880	4093	0.0156293		0.0156293
4	10	CC+GL_1.jpg	265577	118	0.000444316		0.000444316	0.000286737	0.000563625	0.000286786
4		CC+GL_2.jpg	317438	41	0.000129159		0.000129159
4	11	CC+GL_3.jpg	305378	345	0.00112975		0.00112975	0.000859377
4		CC+GL_4.jpg	285226	168	0.000589007		0.000589007
4	12	CC+GL_5.jpg	269109	88	0.000327005		0.000327005	0.000544761
4		CC+GL_6.jpg	291141	222	0.000762517		0.000762517

## Sheet: CD11c-WP positive area 
CD11c(WP)
Group ID	Sample ID	file name	All area(μ㎡)	positive area(μ㎡)	percentage（positive area /All area）			sample value	Average	SD
1	1	Control_1.jpg	298973	182	0.000608751		0.000608751	0.000406355	0.00153513	0.00130617
1		Control_2.jpg	269662	55	0.000203959		0.000203959
1	2	Control_3.jpg	248284	660	0.00265825		0.00265825	0.00296582
1		Control_4.jpg	247449	810	0.0032734		0.0032734
1	3	Control_5.jpg	256203	399	0.00155736		0.00155736	0.00123321
1		Control_6.jpg	265106	241	0.00090907		0.00090907
2	4	GL_1.jpg	256766	645	0.00251201		0.00251201	0.00219403	0.00279813	0.000571655
2		GL_2.jpg	215880	405	0.00187604		0.00187604
2	5	GL_3.jpg	196931	259	0.00131518		0.00131518	0.00286979
2		GL_4.jpg	241389	1068	0.00442439		0.00442439
2	6	GL_5.jpg	237432	890	0.00374844		0.00374844	0.00333058
2		GL_6.jpg	219039	638	0.00291272		0.00291272
3	7	CC_1.jpg	318967	5345	0.0167572		0.0167572	0.0156053	0.0236441	0.00696971
3		CC_2.jpg	255579	3694	0.0144535		0.0144535
3	8	CC_3.jpg	235341	2852	0.0121186		0.0121186	0.0273318
3		CC_4.jpg	199718	8497	0.042545		0.042545
3	9	CC_5.jpg	182762	4187	0.0229096		0.0229096	0.0279953
3		CC_6.jpg	221456	7326	0.0330811		0.0330811
4	10	CC+GL_1.jpg	236887	42	0.0001773		0.0001773	0.000408536	0.000456775	0.000280711
4		CC+GL_2.jpg	273535	175	0.000639772		0.000639772
4	11	CC+GL_3.jpg	201180	13	6.46187e-05		6.46187e-05	0.000203309
4		CC+GL_4.jpg	233918	80	0.000342		0.000342
4	12	CC+GL_5.jpg	255374	71	0.000278024		0.000278024	0.000758479
4		CC+GL_6.jpg	222772	276	0.00123893		0.00123893

## Sheet: colon-FoxP3 positive area  
colon-FoxP3 positive area
Group ID	Sample ID	file name	All area(μ㎡)	positive area(μ㎡)	percentage（positive area /All area）			sample value	Average	SD
1	1	Control_1.jpg	65468	209	0.0031924		0.0031924	0.00243893	0.00981951	0.00876409
1		Control_2.jpg	94336	159	0.00168546		0.00168546
1	2	Control_3.jpg	82795	1615	0.019506		0.019506	0.019506
1		Control_4.jpg	64474	205	0.00317958		0.00317958
1	3	Control_5.jpg	84376	439	0.0052029		0.0052029	0.0075136
1		Control_6.jpg	56289	553	0.0098243		0.0098243
2	4	GL_1.jpg	108264	4851	0.0448071		0.0448071	0.0517715	0.0219911	0.026318
2		GL_2.jpg	105302	6185	0.0587358		0.0587358
2	5	GL_3.jpg	88956	1098	0.0123432		0.0123432	0.0123432
2		GL_4.jpg	92938	503	0.00541221		0.00541221
2	6	GL_5.jpg	98520	180	0.00182704		0.00182704	0.00185865
2		GL_6.jpg	110038	208	0.00189026		0.00189026
3	7	CC１_1.jpg	71811	588	0.00818816		0.00818816	0.00758908	0.0311522	0.0227914
3		CC１_2.jpg	106724	746	0.00698999		0.00698999
3	8	CC１_3.jpg	84865	4505	0.0530843		0.0530843	0.0530843
3		CC１_4.jpg	78473	3112	0.039657		0.039657
3	9	CC１_5.jpg	80686	1918	0.0237712		0.0237712	0.0327831
3		CC１_6.jpg	181026	7566	0.0417951		0.0417951
4	7	CC2_1.jpg	210950	73265	0.34731		0.34731	0.272244	0.255909	0.0144356
4		CC2_2.jpg	169770	33475	0.197179		0.197179
4	8	CC2_3.jpg	189791	47565	0.250618		0.250618	0.250618
4		CC2_4.jpg	157270	39239	0.249501		0.249501
4	9	CC2_5.jpg	188825	50514	0.267518		0.267518	0.244866
4		CC2_6.jpg	186846	41520	0.222215		0.222215
5	10	CC+GL_1.jpg	117205	1584	0.0135148		0.0135148	0.010968	0.0142481	0.00345394
5		CC+GL_2.jpg	77779	655	0.0084213		0.0084213
5	11	CC+GL_3.jpg	104574	1456	0.0139232		0.0139232	0.0139232
5		CC+GL_4.jpg	123951	1156	0.00932627		0.00932627
5	12	CC+GL_5.jpg	101859	2105	0.0206658		0.0206658	0.017853
5		CC+GL_6.jpg	89893	1352	0.0150401		0.0150401

## Sheet: colon-RAGE　positive area  
colon-RAGE positive area
Group ID	Sample ID	file name	All area(μ㎡)	positive area(μ㎡)	percentage（positive area /All area）			sample value	Average	SD
1	1	Control_1.jpg	48511	170	0.00350436		0.00350436	0.00375097	0.00688824	0.00490037
1		Control_2.jpg	48029	192	0.00399758		0.00399758
1	2	Control_3.jpg	36790	124	0.00337048		0.00337048	0.00437868
1		Control_4.jpg	40840	220	0.00538688		0.00538688
1	3	Control_5.jpg	54483	840	0.0154177		0.0154177	0.0125351
1		Control_6.jpg	56462	545	0.00965251		0.00965251
2	4	GL_1.jpg	104374	2875	0.0275452		0.0275452	0.0241848	0.0149097	0.00807844
2		GL_2.jpg	89846	1871	0.0208245		0.0208245
2	5	GL_3.jpg	57557	386	0.0067064		0.0067064	0.00941169
2		GL_4.jpg	81621	989	0.012117		0.012117
2	6	GL_5.jpg	162877	2261	0.0138816		0.0138816	0.0111327
2		GL_6.jpg	134785	1130	0.00838372		0.00838372
3	7	CC１_1.jpg	106674	1677	0.0157208		0.0157208	0.0163313	0.0388523	0.0218204
3		CC１_2.jpg	116753	1978	0.0169417		0.0169417
3	8	CC１_3.jpg	104094	6575	0.0631641		0.0631641	0.059897
3		CC１_4.jpg	82942	4697	0.0566299		0.0566299
3	9	CC１_5.jpg	84742	2148	0.0253475		0.0253475	0.0403287
3		CC１_6.jpg	86639	4792	0.05531		0.05531
4	7	CC2_1.jpg	191497	54011	0.282046		0.282046	0.289677	0.224064	0.0568436
4		CC2_2.jpg	187482	55740	0.297309		0.297309
4	8	CC2_3.jpg	168120	30450	0.181121		0.181121	0.189707
4		CC2_4.jpg	165714	32860	0.198293		0.198293
4	9	CC2_5.jpg	176442	32141	0.182162		0.182162	0.192809
4		CC2_6.jpg	173733	35347	0.203456		0.203456
5	10	CC+GL_1.jpg	70241	684	0.0097379		0.0097379	0.0127902	0.0266822	0.020858
5		CC+GL_2.jpg	72337	1146	0.0158425		0.0158425
5	11	CC+GL_3.jpg	66736	6040	0.0905059		0.0905059	0.0506668
5		CC+GL_4.jpg	88938	963	0.0108278		0.0108278
5	12	CC+GL_5.jpg	83515	1547	0.0185236		0.0185236	0.0165897
5		CC+GL_6.jpg	80105	1174	0.0146558		0.0146558
