# Supplementary material for: Immunohistochemical analyses reveal FoxP3 expressions in spleen and colorectal cancer in mice treated with AOM/DSS, and their suppression by glycyrrhizin
Source: PLoS One. 2024 Aug 16;19(8):e0307038. doi: 10.1371/journal.pone.0307038 (PMC11329161; doi:10.1371/journal.pone.0307038)
Supplement: S4 File — This is the SPSS output of body/spleen weight data. (XLSX) [file pone.0307038.s004.xlsx]

## Sheet: Sheet1
t 検定
記録
出力の作成日付		05-JUN-2024 09:28:43
コメント
入力	データ	/Users/muratamariko/Desktop/Body_Spleen weightData.sav
	アクティブ データセット	データセット1
	フィルタ	<なし>
	重み付け	<なし>
	分割ファイル	<なし>
	作業データファイル内の行数	20
欠損値の取り扱い	欠損の定義	ユーザー欠損値は欠損として扱われています。
	使用されたケース	分析ごとの統計量は、その分析中のすべての変数に欠損データや範囲外のデータがないケースに基づいています。
シンタックス		T-TEST GROUPS=Group('Cont' 'GL') /MISSING=ANALYSIS /VARIABLES=bodyweightg spleenweightg /ES DISPLAY(TRUE) /CRITERIA=CI(.95).
リソース	プロセッサ時間	00:00:00.01
	経過時間	00:00:00.00
[データセット1] /Users/muratamariko/Desktop/Body_Spleen weightData.sav
グループ統計量
Group		度数	平均値	標準偏差	平均値の標準誤差
body weight(g)	Cont	5	49.94	2.96024	1.32386
	GL	5	52.32	4.52847	2.02519
spleen weight(g)	Cont	5	0.14	0.0187083	0.0083666
	GL	5	0.15	0.0187083	0.0083666
独立サンプルの検定
		等分散性のための Levene の検定		2 つの母平均の差の検定
		F 値	有意確率	t 値	自由度	有意確率		平均値の差	差の標準誤差	差の 95% 信頼区間
						片側 p 値	両側 p 値			下限	上限
body weight(g)	等分散を仮定する	0.447549	0.522334	-0.983673	8	0.177043	0.354087	-2.38	2.4195	-7.95939	3.19939
	等分散を仮定しない			-0.983673	6.8907	0.179273	0.358546	-2.38	2.4195	-8.11967	3.35967
spleen weight(g)	等分散を仮定する	4.01235e-30	1	-0.845154	8	0.21129	0.42258	-0.01	0.0118322	-0.037285	0.017285
	等分散を仮定しない			-0.845154	8	0.21129	0.42258	-0.01	0.0118322	-0.037285	0.017285
独立サンプルの効果サイズ
		Standardizera	ポイント推定	95% 信頼区間
				下限	上限
body weight(g)	Cohen の d	3.82557	-0.622129	-1.87944	0.671206
	Hedges の補正	4.23791	-0.561598	-1.69657	0.6059
	Glass のデルタ	4.52847	-0.525564	-1.78506	0.791873
spleen weight(g)	Cohen の d	0.0187083	-0.534522	-1.78488	0.747252
	Hedges の補正	0.0207247	-0.482515	-1.61121	0.674547
	Glass のデルタ	0.0187083	-0.534522	-1.79525	0.784973
a. 効果サイズの推定に使用する分母。 Cohen の d は、プールされた標準偏差を使用します。 Hedges の補正は、プールされた標準偏差と補正係数を使用します。 Glass's のデルタは、制御グループのサンプル標準偏差を使用します。
t 検定
記録
出力の作成日付		05-JUN-2024 09:29:02
コメント
入力	データ	/Users/muratamariko/Desktop/Body_Spleen weightData.sav
	アクティブ データセット	データセット1
	フィルタ	<なし>
	重み付け	<なし>
	分割ファイル	<なし>
	作業データファイル内の行数	20
欠損値の取り扱い	欠損の定義	ユーザー欠損値は欠損として扱われています。
	使用されたケース	分析ごとの統計量は、その分析中のすべての変数に欠損データや範囲外のデータがないケースに基づいています。
シンタックス		T-TEST GROUPS=Group('Cont' 'CC') /MISSING=ANALYSIS /VARIABLES=bodyweightg spleenweightg /ES DISPLAY(TRUE) /CRITERIA=CI(.95).
リソース	プロセッサ時間	00:00:00.01
	経過時間	00:00:00.00
グループ統計量
Group		度数	平均値	標準偏差	平均値の標準誤差
body weight(g)	Cont	5	49.94	2.96024	1.32386
	CC	5	48.48	5.17465	2.31417
spleen weight(g)	Cont	5	0.14	0.0187083	0.0083666
	CC	5	0.404	0.0960729	0.0429651
独立サンプルの検定
		等分散性のための Levene の検定		2 つの母平均の差の検定
		F 値	有意確率	t 値	自由度	有意確率		平均値の差	差の標準誤差	差の 95% 信頼区間
						片側 p 値	両側 p 値			下限	上限
body weight(g)	等分散を仮定する	3.47201	0.0994201	0.54762	8	0.299447	0.598894	1.46	2.66608	-4.688	7.608
	等分散を仮定しない			0.54762	6.3648	0.301307	0.602615	1.46	2.66608	-4.9741	7.8941
spleen weight(g)	等分散を仮定する	14.0722	0.00561388	-6.03123	8	0.000156175	0.00031235	-0.264	0.0437721	-0.364939	-0.163061
	等分散を仮定しない			-6.03123	4.30292	0.00150114	0.00300228	-0.264	0.0437721	-0.38223	-0.14577
独立サンプルの効果サイズ
		Standardizera	ポイント推定	95% 信頼区間
				下限	上限
body weight(g)	Cohen の d	4.21545	0.346345	-0.914863	1.58668
	Hedges の補正	4.6698	0.312647	-0.82585	1.4323
	Glass のデルタ	5.17465	0.282145	-0.988239	1.5195
spleen weight(g)	Cohen の d	0.0692098	-3.81449	-5.99385	-1.56752
	Hedges の補正	0.0766695	-3.44335	-5.41067	-1.41501
	Glass のデルタ	0.0960729	-2.74791	-4.91918	-0.50141
a. 効果サイズの推定に使用する分母。 Cohen の d は、プールされた標準偏差を使用します。 Hedges の補正は、プールされた標準偏差と補正係数を使用します。 Glass's のデルタは、制御グループのサンプル標準偏差を使用します。
t 検定
記録
出力の作成日付		05-JUN-2024 09:29:19
コメント
入力	データ	/Users/muratamariko/Desktop/Body_Spleen weightData.sav
	アクティブ データセット	データセット1
	フィルタ	<なし>
	重み付け	<なし>
	分割ファイル	<なし>
	作業データファイル内の行数	20
欠損値の取り扱い	欠損の定義	ユーザー欠損値は欠損として扱われています。
	使用されたケース	分析ごとの統計量は、その分析中のすべての変数に欠損データや範囲外のデータがないケースに基づいています。
シンタックス		T-TEST GROUPS=Group('Cont' 'CC_GL') /MISSING=ANALYSIS /VARIABLES=bodyweightg spleenweightg /ES DISPLAY(TRUE) /CRITERIA=CI(.95).
リソース	プロセッサ時間	00:00:00.01
	経過時間	00:00:00.00
グループ統計量
Group		度数	平均値	標準偏差	平均値の標準誤差
body weight(g)	Cont	5	49.94	2.96024	1.32386
	CC_GL	5	51.58	3.9105	1.74883
spleen weight(g)	Cont	5	0.14	0.0187083	0.0083666
	CC_GL	5	0.162	0.0248998	0.0111355
独立サンプルの検定
		等分散性のための Levene の検定		2 つの母平均の差の検定
		F 値	有意確率	t 値	自由度	有意確率		平均値の差	差の標準誤差	差の 95% 信頼区間
						片側 p 値	両側 p 値			下限	上限
body weight(g)	等分散を仮定する	1.27417	0.291696	-0.747698	8	0.238022	0.476044	-1.64	2.1934	-6.69799	3.41799
	等分散を仮定しない			-0.747698	7.45109	0.238786	0.477573	-1.64	2.1934	-6.76359	3.48359
spleen weight(g)	等分散を仮定する	0.126984	0.730795	-1.57951	8	0.0764368	0.152874	-0.022	0.0139284	-0.0541189	0.0101189
	等分散を仮定しない			-1.57951	7.42474	0.0778921	0.155784	-0.022	0.0139284	-0.0545573	0.0105573
独立サンプルの効果サイズ
		Standardizera	ポイント推定	95% 信頼区間
				下限	上限
body weight(g)	Cohen の d	3.46807	-0.472886	-1.71922	0.8015
	Hedges の補正	3.84187	-0.426875	-1.55194	0.723517
	Glass のデルタ	3.9105	-0.419384	-1.66648	0.875372
spleen weight(g)	Cohen の d	0.0220227	-0.998969	-2.30218	0.357335
	Hedges の補正	0.0243964	-0.901772	-2.07819	0.322567
	Glass のデルタ	0.0248998	-0.883541	-2.21453	0.531906
a. 効果サイズの推定に使用する分母。 Cohen の d は、プールされた標準偏差を使用します。 Hedges の補正は、プールされた標準偏差と補正係数を使用します。 Glass's のデルタは、制御グループのサンプル標準偏差を使用します。
t 検定
記録
出力の作成日付		05-JUN-2024 09:29:49
コメント
入力	データ	/Users/muratamariko/Desktop/Body_Spleen weightData.sav
	アクティブ データセット	データセット1
	フィルタ	<なし>
	重み付け	<なし>
	分割ファイル	<なし>
	作業データファイル内の行数	20
欠損値の取り扱い	欠損の定義	ユーザー欠損値は欠損として扱われています。
	使用されたケース	分析ごとの統計量は、その分析中のすべての変数に欠損データや範囲外のデータがないケースに基づいています。
シンタックス		T-TEST GROUPS=Group('CC' 'CC_GL') /MISSING=ANALYSIS /VARIABLES=bodyweightg spleenweightg /ES DISPLAY(TRUE) /CRITERIA=CI(.95).
リソース	プロセッサ時間	00:00:00.01
	経過時間	00:00:00.00
グループ統計量
Group		度数	平均値	標準偏差	平均値の標準誤差
body weight(g)	CC	5	48.48	5.17465	2.31417
	CC_GL	5	51.58	3.9105	1.74883
spleen weight(g)	CC	5	0.404	0.0960729	0.0429651
	CC_GL	5	0.162	0.0248998	0.0111355
独立サンプルの検定
		等分散性のための Levene の検定		2 つの母平均の差の検定
		F 値	有意確率	t 値	自由度	有意確率		平均値の差	差の標準誤差	差の 95% 信頼区間
						片側 p 値	両側 p 値			下限	上限
body weight(g)	等分散を仮定する	0.940921	0.36045	-1.06872	8	0.158189	0.316378	-3.1	2.90066	-9.78892	3.58892
	等分散を仮定しない			-1.06872	7.44511	0.159308	0.318616	-3.1	2.90066	-9.8767	3.6767
spleen weight(g)	等分散を仮定する	11.654	0.00917163	5.45233	8	0.000303512	0.000607025	0.242	0.0443847	0.139649	0.344351
	等分散を仮定しない			5.45233	4.53496	0.00189907	0.00379813	0.242	0.0443847	0.124295	0.359705
独立サンプルの効果サイズ
		Standardizera	ポイント推定	95% 信頼区間
				下限	上限
body weight(g)	Cohen の d	4.58634	-0.67592	-1.93821	0.625114
	Hedges の補正	5.08067	-0.610156	-1.74963	0.564293
	Glass のデルタ	3.9105	-0.792738	-2.10146	0.594972
spleen weight(g)	Cohen の d	0.0701783	3.44836	1.34264	5.483
	Hedges の補正	0.0777424	3.11284	1.212	4.94952
	Glass のデルタ	0.0248998	9.71895	3.23498	16.3215
a. 効果サイズの推定に使用する分母。 Cohen の d は、プールされた標準偏差を使用します。 Hedges の補正は、プールされた標準偏差と補正係数を使用します。 Glass's のデルタは、制御グループのサンプル標準偏差を使用します。
