# Supplementary material for: Immunohistochemical analyses reveal FoxP3 expressions in spleen and colorectal cancer in mice treated with AOM/DSS, and their suppression by glycyrrhizin
Source: PLoS One. 2024 Aug 16;19(8):e0307038. doi: 10.1371/journal.pone.0307038 (PMC11329161; doi:10.1371/journal.pone.0307038)
Supplement: S5 File — This is the SPSS output of spleen area and FoxP3/CD8/CD11c positive area percentage in spleen (RP/WP) data. (XLSX) [file pone.0307038.s005.xlsx]

## Sheet: Sheet1
t 検定
記録
出力の作成日付		05-JUN-2024 08:56:08
コメント
入力	データ	/Users/muratamariko/Desktop/脾臓データ統計解析240601 data WGF/SPSS Spleen_M/SpleenData240605.sav
	アクティブ データセット	データセット1
	フィルタ	<なし>
	重み付け	<なし>
	分割ファイル	<なし>
	作業データファイル内の行数	12
欠損値の取り扱い	欠損の定義	ユーザー欠損値は欠損として扱われています。
	使用されたケース	分析ごとの統計量は、その分析中のすべての変数に欠損データや範囲外のデータがないケースに基づいています。
シンタックス		T-TEST GROUPS=Group('Cont' 'GL') /MISSING=ANALYSIS /VARIABLES=WPMZ_av RP_Av Total_Av FoxP3_RP FoxP3_WP CD8_RP CD8_WP CD11c_RP CD11c_WP /ES DISPLAY(TRUE) /CRITERIA=CI(.95).
リソース	プロセッサ時間	00:00:00.03
	経過時間	00:00:00.00
[データセット1] /Users/muratamariko/Desktop/脾臓データ統計解析240601 data WGF/SPSS Spleen_M/SpleenData240605.sav
グループ統計量
Group		度数	平均値	標準偏差	平均値の標準誤差
WP+MZ_av	Cont	3	7.104	0.861465	0.497367
	GL	3	13.4733	1.00471	0.580071
RP_Av	Cont	3	21.4652	2.93192	1.69274
	GL	3	14.4242	2.96891	1.7141
Total_Av	Cont	3	28.5692	2.94382	1.69962
	GL	3	27.8975	2.35572	1.36007
FoxP3_RP	Cont	3	0.00182762	0.000837983	0.00048381
	GL	3	0.000470093	0.00016373	9.45298e-05
FoxP3_WP	Cont	3	0.00149279	0.000921277	0.000531899
	GL	3	0.00189925	0.000555503	0.00032072
CD8_RP	Cont	3	0.00254856	0.000632944	0.00036543
	GL	3	0.00152016	0.00067	0.000386824
CD8_WP	Cont	3	0.00120801	0.000351523	0.000202952
	GL	3	0.00241054	0.000258466	0.000149226
CD11c_RP	Cont	3	0.00168529	0.000418132	0.000241409
	GL	3	0.00170823	0.000382199	0.000220663
CD11c_WP	Cont	3	0.00153513	0.00130617	0.000754119
	GL	3	0.00279813	0.000571655	0.000330045
独立サンプルの検定
		等分散性のための Levene の検定		2 つの母平均の差の検定
		F 値	有意確率	t 値	自由度	有意確率		平均値の差	差の標準誤差	差の 95% 信頼区間
						片側 p 値	両側 p 値			下限	上限
WP+MZ_av	等分散を仮定する	0.220225	0.663306	-8.33568	4	0.000565974	0.00113195	-6.36933	0.764105	-8.49083	-4.24784
	等分散を仮定しない			-8.33568	3.90895	0.000625175	0.00125035	-6.36933	0.764105	-8.51046	-4.22821
RP_Av	等分散を仮定する	0.00455789	0.949414	2.92273	4	0.0215628	0.0431257	7.041	2.40905	0.352408	13.7296
	等分散を仮定しない			2.92273	3.99937	0.021567	0.043134	7.041	2.40905	0.351993	13.73
Total_Av	等分散を仮定する	0.0702818	0.804028	0.308556	4	0.386531	0.773061	0.671667	2.17681	-5.37212	6.71546
	等分散を仮定しない			0.308556	3.81654	0.386881	0.773763	0.671667	2.17681	-5.48844	6.83177
FoxP3_RP	等分散を仮定する	3.95928	0.117478	2.75383	4	0.0255863	0.0511725	0.00135752	0.000492958	-1.11469e-05	0.0027262
	等分散を仮定しない			2.75383	2.15248	0.0509733	0.101947	0.00135752	0.000492958	-0.000625828	0.00334088
FoxP3_WP	等分散を仮定する	1.30887	0.31641	-0.654411	4	0.274283	0.548565	-0.000406461	0.00062111	-0.00213094	0.00131802
	等分散を仮定しない			-0.654411	3.2845	0.277897	0.555793	-0.000406461	0.00062111	-0.00228969	0.00147677
CD8_RP	等分散を仮定する	0.0321792	0.866355	1.93258	4	0.0627215	0.125443	0.0010284	0.000532139	-0.000449055	0.00250586
	等分散を仮定しない			1.93258	3.98712	0.0628363	0.125673	0.0010284	0.000532139	-0.000450939	0.00250774
CD8_WP	等分散を仮定する	0.444284	0.541539	-4.77371	4	0.00440802	0.00881604	-0.00120254	0.000251908	-0.00190195	-0.000503129
	等分散を仮定しない			-4.77371	3.67341	0.00542955	0.0108591	-0.00120254	0.000251908	-0.00192717	-0.00047791
CD11c_RP	等分散を仮定する	0.000263413	0.987828	-0.0701384	4	0.473725	0.94745	-2.29397e-05	0.000327063	-0.000931012	0.000885132
	等分散を仮定しない			-0.0701384	3.96813	0.473738	0.947476	-2.29397e-05	0.000327063	-0.000933895	0.000888016
CD11c_WP	等分散を仮定する	2.14356	0.217017	-1.5343	4	0.0998714	0.199743	-0.001263	0.00082318	-0.00354851	0.00102251
	等分散を仮定しない			-1.5343	2.73906	0.115445	0.230891	-0.001263	0.00082318	-0.00402973	0.00150373
独立サンプルの効果サイズ
		Standardizera	ポイント推定	95% 信頼区間
				下限	上限
WP+MZ_av	Cohen の d	0.935834	-6.80605	-11.5943	-2.02796
	Hedges の補正	1.17289	-5.43044	-9.25094	-1.61808
	Glass のデルタ	1.00471	-6.33946	-12.3488	-0.671212
RP_Av	Cohen の d	2.95047	2.3864	0.0650275	4.58026
	Hedges の補正	3.69787	1.90407	0.0518844	3.65452
	Glass のデルタ	2.96891	2.37158	-0.348576	4.99261
Total_Av	Cohen の d	2.66603	0.251935	-1.37215	1.84615
	Hedges の補正	3.34138	0.201015	-1.09482	1.47301
	Glass のデルタ	2.35572	0.285122	-1.36743	1.87481
FoxP3_RP	Cohen の d	0.000603748	2.2485	-0.0101585	4.3779
	Hedges の補正	0.000756686	1.79404	-0.00810531	3.49306
	Glass のデルタ	0.00016373	8.29121	1.06166	16.0572
FoxP3_WP	Cohen の d	0.000760702	-0.534324	-2.14364	1.1358
	Hedges の補正	0.000953398	-0.426329	-1.71038	0.906235
	Glass のデルタ	0.000555503	-0.7317	-2.39639	1.06947
CD8_RP	Cohen の d	0.000651735	1.57794	-0.401711	3.43158
	Hedges の補正	0.000816829	1.25902	-0.320519	2.738
	Glass のデルタ	0.00067	1.53493	-0.666833	3.57523
CD8_WP	Cohen の d	0.000308523	-3.89772	-6.90063	-0.809447
	Hedges の補正	0.000386677	-3.10993	-5.50591	-0.645846
	Glass のデルタ	0.000258466	-4.65259	-9.1697	-0.293134
CD11c_RP	Cohen の d	0.000400569	-0.0572678	-1.6546	1.54693
	Hedges の補正	0.000502038	-0.0456931	-1.32018	1.23427
	Glass のデルタ	0.000382199	-0.0600203	-1.65443	1.54803
CD11c_WP	Cohen の d	0.00100819	-1.25275	-3.00168	0.610943
	Hedges の補正	0.00126357	-0.999548	-2.39499	0.487462
	Glass のデルタ	0.000571655	-2.20938	-4.70902	0.404919
a. 効果サイズの推定に使用する分母。 Cohen の d は、プールされた標準偏差を使用します。 Hedges の補正は、プールされた標準偏差と補正係数を使用します。 Glass's のデルタは、制御グループのサンプル標準偏差を使用します。
t 検定
記録
出力の作成日付		05-JUN-2024 08:56:40
コメント
入力	データ	/Users/muratamariko/Desktop/脾臓データ統計解析240601 data WGF/SPSS Spleen_M/SpleenData240605.sav
	アクティブ データセット	データセット1
	フィルタ	<なし>
	重み付け	<なし>
	分割ファイル	<なし>
	作業データファイル内の行数	12
欠損値の取り扱い	欠損の定義	ユーザー欠損値は欠損として扱われています。
	使用されたケース	分析ごとの統計量は、その分析中のすべての変数に欠損データや範囲外のデータがないケースに基づいています。
シンタックス		T-TEST GROUPS=Group('Cont' 'CC') /MISSING=ANALYSIS /VARIABLES=WPMZ_av RP_Av Total_Av FoxP3_RP FoxP3_WP CD8_RP CD8_WP CD11c_RP CD11c_WP /ES DISPLAY(TRUE) /CRITERIA=CI(.95).
リソース	プロセッサ時間	00:00:00.03
	経過時間	00:00:00.00
グループ統計量
Group		度数	平均値	標準偏差	平均値の標準誤差
WP+MZ_av	Cont	3	7.104	0.861465	0.497367
	CC	3	21.7152	2.07844	1.19999
RP_Av	Cont	3	21.4652	2.93192	1.69274
	CC	3	31.6235	5.33337	3.07922
Total_Av	Cont	3	28.5692	2.94382	1.69962
	CC	3	53.3387	4.44124	2.56415
FoxP3_RP	Cont	3	0.00182762	0.000837983	0.00048381
	CC	3	0.0249617	0.00524966	0.00303089
FoxP3_WP	Cont	3	0.00149279	0.000921277	0.000531899
	CC	3	0.0289067	0.0100023	0.0057748
CD8_RP	Cont	3	0.00254856	0.000632944	0.00036543
	CC	3	0.0129593	0.0029985	0.00173118
CD8_WP	Cont	3	0.00120801	0.000351523	0.000202952
	CC	3	0.0300702	0.00387091	0.00223487
CD11c_RP	Cont	3	0.00168529	0.000418132	0.000241409
	CC	3	0.0202477	0.00293667	0.00169549
CD11c_WP	Cont	3	0.00153513	0.00130617	0.000754119
	CC	3	0.0236441	0.00696971	0.00402397
独立サンプルの検定
		等分散性のための Levene の検定		2 つの母平均の差の検定
		F 値	有意確率	t 値	自由度	有意確率		平均値の差	差の標準誤差	差の 95% 信頼区間
						片側 p 値	両側 p 値			下限	上限
WP+MZ_av	等分散を仮定する	3.96298	0.117353	-11.2482	4	0.000177929	0.000355857	-14.6112	1.29898	-18.2177	-11.0046
	等分散を仮定しない			-11.2482	2.66747	0.00126784	0.00253568	-14.6112	1.29898	-19.0525	-10.1698
RP_Av	等分散を仮定する	1.62174	0.27182	-2.89096	4	0.02226	0.0445201	-10.1583	3.51383	-19.9143	-0.402379
	等分散を仮定しない			-2.89096	3.10766	0.030173	0.0603461	-10.1583	3.51383	-21.1249	0.808249
Total_Av	等分散を仮定する	1.07097	0.359186	-8.05174	4	0.000645909	0.00129182	-24.7695	3.07629	-33.3107	-16.2283
	等分散を仮定しない			-8.05174	3.47307	0.00114877	0.00229753	-24.7695	3.07629	-33.8468	-15.6922
FoxP3_RP	等分散を仮定する	4.55927	0.0996188	-7.53733	4	0.000829722	0.00165944	-0.023134	0.00306926	-0.0316557	-0.0146124
	等分散を仮定しない			-7.53733	2.10186	0.00745155	0.0149031	-0.023134	0.00306926	-0.0357453	-0.0105228
FoxP3_WP	等分散を仮定する	3.92601	0.118609	-4.72715	4	0.00456164	0.00912329	-0.0274139	0.00579925	-0.0435152	-0.0113126
	等分散を仮定しない			-4.72715	2.03393	0.0203025	0.0406051	-0.0274139	0.00579925	-0.0519713	-0.00285645
CD8_RP	等分散を仮定する	6.07891	0.0692774	-5.88402	4	0.002085	0.00417	-0.0104108	0.00176933	-0.0153232	-0.00549832
	等分散を仮定しない			-5.88402	2.17788	0.0113068	0.0226137	-0.0104108	0.00176933	-0.0174577	-0.00336383
CD8_WP	等分散を仮定する	12.6913	0.0235335	-12.8616	4	0.000105352	0.000210704	-0.0288622	0.00224407	-0.0350928	-0.0226317
	等分散を仮定しない			-12.8616	2.03298	0.00281301	0.00562602	-0.0288622	0.00224407	-0.0383691	-0.0193554
CD11c_RP	等分散を仮定する	6.60454	0.0619834	-10.8388	4	0.000205561	0.000411123	-0.0185625	0.00171259	-0.0233174	-0.0138075
	等分散を仮定しない			-10.8388	2.08106	0.00365236	0.00730472	-0.0185625	0.00171259	-0.0256628	-0.0114621
CD11c_WP	等分散を仮定する	9.9752	0.0342381	-5.40032	4	0.0028455	0.005691	-0.022109	0.00409402	-0.0334758	-0.0107422
	等分散を仮定しない			-5.40032	2.14031	0.014044	0.028088	-0.022109	0.00409402	-0.0386625	-0.00555551
独立サンプルの効果サイズ
		Standardizera	ポイント推定	95% 信頼区間
				下限	上限
WP+MZ_av	Cohen の d	1.59092	-9.18411	-15.5042	-2.93896
	Hedges の補正	1.99392	-7.32786	-12.3706	-2.34495
	Glass のデルタ	2.07844	-7.02987	-13.6581	-0.813672
RP_Av	Cohen の d	4.30354	-2.36046	-4.54202	-0.0510036
	Hedges の補正	5.39369	-1.88337	-3.62401	-0.040695
	Glass のデルタ	5.33337	-1.90467	-4.18623	0.517103
Total_Av	Cohen の d	3.76767	-6.57422	-11.2153	-1.93634
	Hedges の補正	4.72207	-5.24547	-8.94855	-1.54498
	Glass のデルタ	4.44124	-5.57716	-10.9078	-0.506558
FoxP3_RP	Cohen の d	0.00375907	-6.1542	-10.5301	-1.76859
	Hedges の補正	0.00471129	-4.91034	-8.40183	-1.41113
	Glass のデルタ	0.00524966	-4.40677	-8.71012	-0.233173
FoxP3_WP	Cohen の d	0.0071026	-3.8597	-6.84066	-0.792078
	Hedges の補正	0.00890179	-3.07959	-5.45806	-0.631987
	Glass のデルタ	0.0100023	-2.74077	-5.64855	0.227614
CD8_RP	Cohen の d	0.00216698	-4.80428	-8.34499	-1.2095
	Hedges の補正	0.00271591	-3.83326	-6.65834	-0.965043
	Glass のデルタ	0.0029985	-3.472	-6.97745	0.0114088
CD8_WP	Cohen の d	0.00274841	-10.5014	-17.6813	-3.42849
	Hedges の補正	0.00344462	-8.37893	-14.1077	-2.73554
	Glass のデルタ	0.00387091	-7.45619	-14.4681	-0.899065
CD11c_RP	Cohen の d	0.00209749	-8.84986	-14.9528	-2.81338
	Hedges の補正	0.00262881	-7.06117	-11.9306	-2.24475
	Glass のデルタ	0.00293667	-6.32091	-12.3136	-0.667304
CD11c_WP	Cohen の d	0.00501413	-4.40934	-7.71272	-1.03828
	Hedges の補正	0.00628428	-3.51815	-6.15386	-0.828425
	Glass のデルタ	0.00696971	-3.17216	-6.42877	0.0968477
a. 効果サイズの推定に使用する分母。 Cohen の d は、プールされた標準偏差を使用します。 Hedges の補正は、プールされた標準偏差と補正係数を使用します。 Glass's のデルタは、制御グループのサンプル標準偏差を使用します。
t 検定
記録
出力の作成日付		05-JUN-2024 08:57:17
コメント
入力	データ	/Users/muratamariko/Desktop/脾臓データ統計解析240601 data WGF/SPSS Spleen_M/SpleenData240605.sav
	アクティブ データセット	データセット1
	フィルタ	<なし>
	重み付け	<なし>
	分割ファイル	<なし>
	作業データファイル内の行数	12
欠損値の取り扱い	欠損の定義	ユーザー欠損値は欠損として扱われています。
	使用されたケース	分析ごとの統計量は、その分析中のすべての変数に欠損データや範囲外のデータがないケースに基づいています。
シンタックス		T-TEST GROUPS=Group('Cont' 'CC_GL') /MISSING=ANALYSIS /VARIABLES=WPMZ_av RP_Av Total_Av FoxP3_RP FoxP3_WP CD8_RP CD8_WP CD11c_RP CD11c_WP /ES DISPLAY(TRUE) /CRITERIA=CI(.95).
リソース	プロセッサ時間	00:00:00.02
	経過時間	00:00:00.00
グループ統計量
Group		度数	平均値	標準偏差	平均値の標準誤差
WP+MZ_av	Cont	3	7.104	0.861465	0.497367
	CC_GL	3	13.9975	3.13757	1.81147
RP_Av	Cont	3	21.4652	2.93192	1.69274
	CC_GL	3	22.4483	5.03119	2.90476
Total_Av	Cont	3	28.5692	2.94382	1.69962
	CC_GL	3	36.4458	7.03316	4.06059
FoxP3_RP	Cont	3	0.00182762	0.000837983	0.00048381
	CC_GL	3	0.00421409	0.000280489	0.00016194
FoxP3_WP	Cont	3	0.00149279	0.000921277	0.000531899
	CC_GL	3	0.00340185	0.000797911	0.000460674
CD8_RP	Cont	3	0.00254856	0.000632944	0.00036543
	CC_GL	3	0.00205806	0.000322103	0.000185966
CD8_WP	Cont	3	0.00120801	0.000351523	0.000202952
	CC_GL	3	0.00294046	0.00140969	0.000813887
CD11c_RP	Cont	3	0.00168529	0.000418132	0.000241409
	CC_GL	3	0.000563625	0.000286786	0.000165576
CD11c_WP	Cont	3	0.00153513	0.00130617	0.000754119
	CC_GL	3	0.000456775	0.000280711	0.000162069
独立サンプルの検定
		等分散性のための Levene の検定		2 つの母平均の差の検定
		F 値	有意確率	t 値	自由度	有意確率		平均値の差	差の標準誤差	差の 95% 信頼区間
						片側 p 値	両側 p 値			下限	上限
WP+MZ_av	等分散を仮定する	5.5478	0.0780558	-3.66966	4	0.0106988	0.0213976	-6.8935	1.87851	-12.1091	-1.67791
	等分散を仮定しない			-3.66966	2.29984	0.0269588	0.0539176	-6.8935	1.87851	-14.0457	0.258706
RP_Av	等分散を仮定する	1.24595	0.326854	-0.292436	4	0.392248	0.784495	-0.983167	3.36199	-10.3176	8.35123
	等分散を仮定しない			-0.292436	3.21792	0.393903	0.787807	-0.983167	3.36199	-11.2841	9.31774
Total_Av	等分散を仮定する	3.74545	0.125049	-1.78936	4	0.0740304	0.148061	-7.87667	4.40195	-20.0984	4.34509
	等分散を仮定しない			-1.78936	2.67991	0.0911803	0.182361	-7.87667	4.40195	-22.8815	7.12812
FoxP3_RP	等分散を仮定する	2.57851	0.183596	-4.67758	4	0.00473236	0.00946471	-0.00238647	0.000510193	-0.00380299	-0.000969947
	等分散を仮定しない			-4.67758	2.44259	0.0143559	0.0287118	-0.00238647	0.000510193	-0.00424127	-0.000531671
FoxP3_WP	等分散を仮定する	0.0967449	0.771307	-2.71305	4	0.0266844	0.0533689	-0.00190906	0.00070366	-0.00386274	4.4611e-05
	等分散を仮定しない			-2.71305	3.92008	0.0272711	0.0545422	-0.00190906	0.00070366	-0.00387854	6.04192e-05
CD8_RP	等分散を仮定する	1.81475	0.249196	1.19626	4	0.148826	0.297653	0.000490501	0.000410028	-0.000647918	0.00162892
	等分散を仮定しない			1.19626	2.97079	0.159139	0.318278	0.000490501	0.000410028	-0.000821677	0.00180268
CD8_WP	等分散を仮定する	4.22986	0.108864	-2.06537	4	0.0538969	0.107794	-0.00173245	0.000838809	-0.00406136	0.000596454
	等分散を仮定しない			-2.06537	2.24777	0.0803296	0.160659	-0.00173245	0.000838809	-0.0049859	0.00152099
CD11c_RP	等分散を仮定する	0.404789	0.55921	3.83168	4	0.00929568	0.0185914	0.00112166	0.000292734	0.000308904	0.00193443
	等分散を仮定しない			3.83168	3.54073	0.0116334	0.0232667	0.00112166	0.000292734	0.00026559	0.00197774
CD11c_WP	等分散を仮定する	4.72588	0.0953921	1.39803	4	0.117323	0.234645	0.00107836	0.000771337	-0.00106322	0.00321993
	等分散を仮定しない			1.39803	2.18435	0.143571	0.287143	0.00107836	0.000771337	-0.00198596	0.00414267
独立サンプルの効果サイズ
		Standardizera	ポイント推定	95% 信頼区間
				下限	上限
WP+MZ_av	Cohen の d	2.3007	-2.99626	-5.49773	-0.380752
	Hedges の補正	2.8835	-2.39067	-4.38656	-0.303796
	Glass のデルタ	3.13757	-2.19709	-4.68766	0.409278
RP_Av	Cohen の d	4.11759	-0.238773	-1.83285	1.38365
	Hedges の補正	5.16063	-0.190513	-1.4624	1.104
	Glass のデルタ	5.03119	-0.195414	-1.78362	1.4366
Total_Av	Cohen の d	5.39126	-1.46101	-3.27443	0.475262
	Hedges の補正	6.75694	-1.16571	-2.61262	0.379204
	Glass のデルタ	7.03316	-1.11993	-2.93415	0.858513
FoxP3_RP	Cohen の d	0.000624856	-3.81923	-6.77689	-0.773533
	Hedges の補正	0.000783141	-3.04731	-5.40718	-0.61719
	Glass のデルタ	0.000280489	-8.50824	-16.4707	-1.10305
FoxP3_WP	Cohen の d	0.000861804	-2.21519	-4.32937	0.0285554
	Hedges の補正	0.00108011	-1.76747	-3.45434	0.0227839
	Glass のデルタ	0.000797911	-2.39258	-5.02954	0.341436
CD8_RP	Cohen の d	0.000502179	0.976746	-0.801185	2.65582
	Hedges の補正	0.000629388	0.77933	-0.639253	2.11904
	Glass のデルタ	0.000322103	1.52281	-0.672038	3.55575
CD8_WP	Cohen の d	0.00102733	-1.68637	-3.57964	0.335065
	Hedges の補正	0.00128756	-1.34553	-2.85614	0.267343
	Glass のデルタ	0.00140969	-1.22896	-3.09688	0.805256
CD11c_RP	Cohen の d	0.000358525	3.12855	0.446149	5.7007
	Hedges の補正	0.000449344	2.49622	0.355976	4.5485
	Glass のデルタ	0.000286786	3.91116	0.107136	7.788
CD11c_WP	Cohen の d	0.000944692	1.14149	-0.68611	2.86
	Hedges の補正	0.001184	0.910778	-0.547436	2.28195
	Glass のデルタ	0.000280711	3.84152	0.0888053	7.65901
a. 効果サイズの推定に使用する分母。 Cohen の d は、プールされた標準偏差を使用します。 Hedges の補正は、プールされた標準偏差と補正係数を使用します。 Glass's のデルタは、制御グループのサンプル標準偏差を使用します。
t 検定
記録
出力の作成日付		05-JUN-2024 08:57:56
コメント
入力	データ	/Users/muratamariko/Desktop/脾臓データ統計解析240601 data WGF/SPSS Spleen_M/SpleenData240605.sav
	アクティブ データセット	データセット1
	フィルタ	<なし>
	重み付け	<なし>
	分割ファイル	<なし>
	作業データファイル内の行数	12
欠損値の取り扱い	欠損の定義	ユーザー欠損値は欠損として扱われています。
	使用されたケース	分析ごとの統計量は、その分析中のすべての変数に欠損データや範囲外のデータがないケースに基づいています。
シンタックス		T-TEST GROUPS=Group('CC' 'CC_GL') /MISSING=ANALYSIS /VARIABLES=WPMZ_av RP_Av Total_Av FoxP3_RP FoxP3_WP CD8_RP CD8_WP CD11c_RP CD11c_WP /ES DISPLAY(TRUE) /CRITERIA=CI(.95).
リソース	プロセッサ時間	00:00:00.02
	経過時間	00:00:00.00
グループ統計量
Group		度数	平均値	標準偏差	平均値の標準誤差
WP+MZ_av	CC	3	21.7152	2.07844	1.19999
	CC_GL	3	13.9975	3.13757	1.81147
RP_Av	CC	3	31.6235	5.33337	3.07922
	CC_GL	3	22.4483	5.03119	2.90476
Total_Av	CC	3	53.3387	4.44124	2.56415
	CC_GL	3	36.4458	7.03316	4.06059
FoxP3_RP	CC	3	0.0249617	0.00524966	0.00303089
	CC_GL	3	0.00421409	0.000280489	0.00016194
FoxP3_WP	CC	3	0.0289067	0.0100023	0.0057748
	CC_GL	3	0.00340185	0.000797911	0.000460674
CD8_RP	CC	3	0.0129593	0.0029985	0.00173118
	CC_GL	3	0.00205806	0.000322103	0.000185966
CD8_WP	CC	3	0.0300702	0.00387091	0.00223487
	CC_GL	3	0.00294046	0.00140969	0.000813887
CD11c_RP	CC	3	0.0202477	0.00293667	0.00169549
	CC_GL	3	0.000563625	0.000286786	0.000165576
CD11c_WP	CC	3	0.0236441	0.00696971	0.00402397
	CC_GL	3	0.000456775	0.000280711	0.000162069
独立サンプルの検定
		等分散性のための Levene の検定		2 つの母平均の差の検定
		F 値	有意確率	t 値	自由度	有意確率		平均値の差	差の標準誤差	差の 95% 信頼区間
						片側 p 値	両側 p 値			下限	上限
WP+MZ_av	等分散を仮定する	0.893273	0.398108	3.55181	4	0.0118799	0.0237599	7.71767	2.17288	1.68478	13.7506
	等分散を仮定しない			3.55181	3.47186	0.0150094	0.0300187	7.71767	2.17288	1.30503	14.1303
RP_Av	等分散を仮定する	0.0208753	0.892107	2.16747	4	0.0480407	0.0960813	9.17517	4.23311	-2.57784	20.9282
	等分散を仮定しない			2.16747	3.98647	0.0481566	0.0963133	9.17517	4.23311	-2.59359	20.9439
Total_Av	等分散を仮定する	1.3024	0.317458	3.51756	4	0.012252	0.0245039	16.8928	4.80243	3.55916	30.2265
	等分散を仮定しない			3.51756	3.3762	0.0161407	0.0322814	16.8928	4.80243	2.52905	31.2566
FoxP3_RP	等分散を仮定する	5.94301	0.0713753	6.83562	4	0.00119799	0.00239599	0.0207476	0.00303522	0.0123205	0.0291747
	等分散を仮定しない			6.83562	2.01142	0.0102162	0.0204323	0.0207476	0.00303522	0.00775889	0.0337363
FoxP3_WP	等分散を仮定する	4.03642	0.114919	4.40258	4	0.00583385	0.0116677	0.0255048	0.00579315	0.00942047	0.0415892
	等分散を仮定しない			4.40258	2.02545	0.0234125	0.0468251	0.0255048	0.00579315	0.000876709	0.050133
CD8_RP	等分散を仮定する	8.07661	0.0467757	6.26099	4	0.00165988	0.00331976	0.0109013	0.00174114	0.00606709	0.0157355
	等分散を仮定しない			6.26099	2.04615	0.0116174	0.0232347	0.0109013	0.00174114	0.00356936	0.0182332
CD8_WP	等分散を仮定する	5.35636	0.0816386	11.4065	4	0.000168495	0.00033699	0.0271298	0.00237846	0.0205261	0.0337334
	等分散を仮定しない			11.4065	2.52133	0.00155137	0.00310274	0.0271298	0.00237846	0.0186788	0.0355807
CD11c_RP	等分散を仮定する	7.40126	0.0529581	11.5547	4	0.000160215	0.000320429	0.0196841	0.00170356	0.0149543	0.0244139
	等分散を仮定しない			11.5547	2.03814	0.00345773	0.00691545	0.0196841	0.00170356	0.0124842	0.026884
CD11c_WP	等分散を仮定する	14.477	0.019024	5.75765	4	0.00225676	0.00451353	0.0231874	0.00402723	0.012006	0.0343688
	等分散を仮定しない			5.75765	2.00649	0.0143262	0.0286524	0.0231874	0.00402723	0.00591319	0.0404616
独立サンプルの効果サイズ
		Standardizera	ポイント推定	95% 信頼区間
				下限	上限
WP+MZ_av	Cohen の d	2.66122	2.90004	0.332557	5.35089
	Hedges の補正	3.33535	2.3139	0.265342	4.26939
	Glass のデルタ	3.13757	2.45976	-0.318813	5.14806
RP_Av	Cohen の d	5.18448	1.76974	-0.284779	3.69492
	Hedges の補正	6.49779	1.41204	-0.227221	2.94812
	Glass のデルタ	5.03119	1.82366	-0.548512	4.04986
Total_Av	Cohen の d	5.88175	2.87208	0.318445	5.30834
	Hedges の補正	7.37168	2.29159	0.254082	4.23544
	Glass のデルタ	7.03316	2.40189	-0.338281	5.04594
FoxP3_RP	Cohen の d	0.00371736	5.58126	1.5355	9.59901
	Hedges の補正	0.00465903	4.4532	1.22515	7.6589
	Glass のデルタ	0.000280489	73.9693	11.7428	142.084
FoxP3_WP	Cohen の d	0.00709513	3.5947	0.669445	6.42437
	Hedges の補正	0.00889243	2.86815	0.53414	5.12591
	Glass のデルタ	0.000797911	31.9645	5.02341	61.4271
CD8_RP	Cohen の d	0.00213246	5.11208	1.3402	8.84035
	Hedges の補正	0.00267264	4.07885	1.06933	7.05358
	Glass のデルタ	0.000322103	33.8441	5.326	65.0352
CD8_WP	Cohen の d	0.002913	9.31333	2.98734	15.7175
	Hedges の補正	0.00365091	7.43096	2.38355	12.5408
	Glass のデルタ	0.00140969	19.2452	2.95686	37.0206
CD11c_RP	Cohen の d	0.00208642	9.4344	3.03259	15.9174
	Hedges の補正	0.00261494	7.52756	2.41966	12.7003
	Glass のデルタ	0.000286786	68.637	10.8922	131.844
CD11c_WP	Cohen の d	0.00493233	4.7011	1.16517	8.17942
	Hedges の補正	0.00618176	3.75094	0.929674	6.52623
	Glass のデルタ	0.000280711	82.6023	13.1192	158.663
a. 効果サイズの推定に使用する分母。 Cohen の d は、プールされた標準偏差を使用します。 Hedges の補正は、プールされた標準偏差と補正係数を使用します。 Glass's のデルタは、制御グループのサンプル標準偏差を使用します。
