# Supplementary material for: Immunohistochemical analyses reveal FoxP3 expressions in spleen and colorectal cancer in mice treated with AOM/DSS, and their suppression by glycyrrhizin
Source: PLoS One. 2024 Aug 16;19(8):e0307038. doi: 10.1371/journal.pone.0307038 (PMC11329161; doi:10.1371/journal.pone.0307038)
Supplement: S6 File — This is the SPSS output of FoxP3/RAGE positive area percentage in colon data. (XLSX) [file pone.0307038.s006.xlsx]

## Sheet: Sheet1
t 検定
記録
出力の作成日付		07-JUN-2024 13:37:01
コメント
入力	データ	/Users/muratamariko/Desktop/Submit to PLOS ONE 240614/脾臓データ統計解析240601 data WGF/最終オリジナルデータ240606/SPSS Colon /ColonData240603.sav
	アクティブ データセット	データセット1
	フィルタ	<なし>
	重み付け	<なし>
	分割ファイル	<なし>
	作業データファイル内の行数	15
欠損値の取り扱い	欠損の定義	ユーザー欠損値は欠損として扱われています。
	使用されたケース	分析ごとの統計量は、その分析中のすべての変数に欠損データや範囲外のデータがないケースに基づいています。
シンタックス		T-TEST GROUPS=Group('Cont' 'GL') /MISSING=ANALYSIS /VARIABLES=Colon_FoxP3 Colon_RAGE /ES DISPLAY(TRUE) /CRITERIA=CI(.95).
リソース	プロセッサ時間	00:00:00.01
	経過時間	00:00:00.00
[データセット1] /Users/muratamariko/Desktop/Submit to PLOS ONE 240614/脾臓データ統計解析240601 data WGF/最終オリジナルデータ240606/SPSS Colon /ColonData240603.sav
グループ統計量
Group		度数	平均値	標準偏差	平均値の標準誤差
Colon_FoxP3	Cont	3	0.00981951	0.00876409	0.00505995
	GL	3	0.0219911	0.026318	0.0151947
Colon_RAGE	Cont	3	0.00688824	0.00490037	0.00282923
	GL	3	0.0149097	0.00807844	0.00466409
独立サンプルの検定
		等分散性のための Levene の検定		2 つの母平均の差の検定
		F 値	有意確率	t 値	自由度	有意確率		平均値の差	差の標準誤差	差の 95% 信頼区間
						片側 p 値	両側 p 値			下限	上限
Colon_FoxP3	等分散を仮定する	4.65524	0.09715	-0.76001	4	0.244789	0.489578	-0.0121716	0.016015	-0.0566364	0.0322933
	等分散を仮定しない			-0.76001	2.43819	0.256958	0.513916	-0.0121716	0.016015	-0.0704716	0.0461285
Colon_RAGE	等分散を仮定する	1.64578	0.268825	-1.47045	4	0.107696	0.215391	-0.00802149	0.00545511	-0.0231673	0.00712433
	等分散を仮定しない			-1.47045	3.29633	0.114936	0.229872	-0.00802149	0.00545511	-0.0245317	0.00848876
独立サンプルの効果サイズ
		Standardizera	ポイント推定	95% 信頼区間
				下限	上限
Colon_FoxP3	Cohen の d	0.0196143	-0.620546	-2.23912	1.06737
	Hedges の補正	0.0245829	-0.495124	-1.78656	0.851642
	Glass のデルタ	0.026318	-0.462482	-2.06853	1.24053
Colon_RAGE	Cohen の d	0.00668112	-1.20062	-2.93493	0.645916
	Hedges の補正	0.00837354	-0.957957	-2.34174	0.515366
	Glass のデルタ	0.00807844	-0.992951	-2.75066	0.923588
a. 効果サイズの推定に使用する分母。 Cohen の d は、プールされた標準偏差を使用します。 Hedges の補正は、プールされた標準偏差と補正係数を使用します。 Glass's のデルタは、制御グループのサンプル標準偏差を使用します。
t 検定
記録
出力の作成日付		07-JUN-2024 13:37:38
コメント
入力	データ	/Users/muratamariko/Desktop/Submit to PLOS ONE 240614/脾臓データ統計解析240601 data WGF/最終オリジナルデータ240606/SPSS Colon /ColonData240603.sav
	アクティブ データセット	データセット1
	フィルタ	<なし>
	重み付け	<なし>
	分割ファイル	<なし>
	作業データファイル内の行数	15
欠損値の取り扱い	欠損の定義	ユーザー欠損値は欠損として扱われています。
	使用されたケース	分析ごとの統計量は、その分析中のすべての変数に欠損データや範囲外のデータがないケースに基づいています。
シンタックス		T-TEST GROUPS=Group('Cont' 'CC1') /MISSING=ANALYSIS /VARIABLES=Colon_FoxP3 Colon_RAGE /ES DISPLAY(TRUE) /CRITERIA=CI(.95).
リソース	プロセッサ時間	00:00:00.01
	経過時間	00:00:00.00
グループ統計量
Group		度数	平均値	標準偏差	平均値の標準誤差
Colon_FoxP3	Cont	3	0.00981951	0.00876409	0.00505995
	CC1	3	0.0311522	0.0227914	0.0131586
Colon_RAGE	Cont	3	0.00688824	0.00490037	0.00282923
	CC1	3	0.0388523	0.0218204	0.012598
独立サンプルの検定
		等分散性のための Levene の検定		2 つの母平均の差の検定
		F 値	有意確率	t 値	自由度	有意確率		平均値の差	差の標準誤差	差の 95% 信頼区間
						片側 p 値	両側 p 値			下限	上限
Colon_FoxP3	等分散を仮定する	1.56974	0.27849	-1.51317	4	0.102394	0.204788	-0.0213327	0.014098	-0.0604749	0.0178096
	等分散を仮定しない			-1.51317	2.57881	0.120819	0.241638	-0.0213327	0.014098	-0.070643	0.0279777
Colon_RAGE	等分散を仮定する	2.69733	0.175861	-2.47558	4	0.0342677	0.0685353	-0.0319641	0.0129118	-0.0678129	0.00388473
	等分散を仮定しない			-2.47558	2.20123	0.0601381	0.120276	-0.0319641	0.0129118	-0.082925	0.0189968
独立サンプルの効果サイズ
		Standardizera	ポイント推定	95% 信頼区間
				下限	上限
Colon_FoxP3	Cohen の d	0.0172664	-1.2355	-2.97952	0.622468
	Hedges の補正	0.0216402	-0.985786	-2.37731	0.496657
	Glass のデルタ	0.0227914	-0.935995	-2.67064	0.953938
Colon_RAGE	Cohen の d	0.0158136	-2.0213	-4.04968	0.137662
	Hedges の補正	0.0198194	-1.61276	-3.23118	0.109838
	Glass のデルタ	0.0218204	-1.46487	-3.46319	0.697224
a. 効果サイズの推定に使用する分母。 Cohen の d は、プールされた標準偏差を使用します。 Hedges の補正は、プールされた標準偏差と補正係数を使用します。 Glass's のデルタは、制御グループのサンプル標準偏差を使用します。
t 検定
記録
出力の作成日付		07-JUN-2024 13:37:59
コメント
入力	データ	/Users/muratamariko/Desktop/Submit to PLOS ONE 240614/脾臓データ統計解析240601 data WGF/最終オリジナルデータ240606/SPSS Colon /ColonData240603.sav
	アクティブ データセット	データセット1
	フィルタ	<なし>
	重み付け	<なし>
	分割ファイル	<なし>
	作業データファイル内の行数	15
欠損値の取り扱い	欠損の定義	ユーザー欠損値は欠損として扱われています。
	使用されたケース	分析ごとの統計量は、その分析中のすべての変数に欠損データや範囲外のデータがないケースに基づいています。
シンタックス		T-TEST GROUPS=Group('Cont' 'CC2') /MISSING=ANALYSIS /VARIABLES=Colon_FoxP3 Colon_RAGE /ES DISPLAY(TRUE) /CRITERIA=CI(.95).
リソース	プロセッサ時間	00:00:00.01
	経過時間	00:00:00.00
グループ統計量
Group		度数	平均値	標準偏差	平均値の標準誤差
Colon_FoxP3	Cont	3	0.00981951	0.00876409	0.00505995
	CC2	3	0.255909	0.0144356	0.00833442
Colon_RAGE	Cont	3	0.00688824	0.00490037	0.00282923
	CC2	3	0.224064	0.0568436	0.0328187
独立サンプルの検定
		等分散性のための Levene の検定		2 つの母平均の差の検定
		F 値	有意確率	t 値	自由度	有意確率		平均値の差	差の標準誤差	差の 95% 信頼区間
						片側 p 値	両側 p 値			下限	上限
Colon_FoxP3	等分散を仮定する	1.31656	0.315172	-25.2396	4	7.3158e-06	1.46316e-05	-0.24609	0.00975016	-0.273161	-0.219019
	等分散を仮定しない			-25.2396	3.29801	3.44226e-05	6.88452e-05	-0.24609	0.00975016	-0.275592	-0.216588
Colon_RAGE	等分散を仮定する	13.175	0.0221651	-6.593	4	0.00137073	0.00274146	-0.217176	0.0329404	-0.308633	-0.125719
	等分散を仮定しない			-6.593	2.02973	0.0107103	0.0214206	-0.217176	0.0329404	-0.356937	-0.0774156
独立サンプルの効果サイズ
		Standardizera	ポイント推定	95% 信頼区間
				下限	上限
Colon_FoxP3	Cohen の d	0.0119415	-20.608	-34.4752	-7.05512
	Hedges の補正	0.0149664	-16.4428	-27.5072	-5.62917
	Glass のデルタ	0.0144356	-17.0474	-32.8068	-2.59294
Colon_RAGE	Cohen の d	0.0403436	-5.38316	-9.27822	-1.45358
	Hedges の補正	0.0505632	-4.29514	-7.40295	-1.15979
	Glass のデルタ	0.0568436	-3.82059	-7.62027	-0.0832637
a. 効果サイズの推定に使用する分母。 Cohen の d は、プールされた標準偏差を使用します。 Hedges の補正は、プールされた標準偏差と補正係数を使用します。 Glass's のデルタは、制御グループのサンプル標準偏差を使用します。
t 検定
記録
出力の作成日付		07-JUN-2024 13:38:27
コメント
入力	データ	/Users/muratamariko/Desktop/Submit to PLOS ONE 240614/脾臓データ統計解析240601 data WGF/最終オリジナルデータ240606/SPSS Colon /ColonData240603.sav
	アクティブ データセット	データセット1
	フィルタ	<なし>
	重み付け	<なし>
	分割ファイル	<なし>
	作業データファイル内の行数	15
欠損値の取り扱い	欠損の定義	ユーザー欠損値は欠損として扱われています。
	使用されたケース	分析ごとの統計量は、その分析中のすべての変数に欠損データや範囲外のデータがないケースに基づいています。
シンタックス		T-TEST GROUPS=Group('Cont' 'CC_GL') /MISSING=ANALYSIS /VARIABLES=Colon_FoxP3 Colon_RAGE /ES DISPLAY(TRUE) /CRITERIA=CI(.95).
リソース	プロセッサ時間	00:00:00.01
	経過時間	00:00:00.00
グループ統計量
Group		度数	平均値	標準偏差	平均値の標準誤差
Colon_FoxP3	Cont	3	0.00981951	0.00876409	0.00505995
	CC_GL	3	0.0142481	0.00345394	0.00199413
Colon_RAGE	Cont	3	0.00688824	0.00490037	0.00282923
	CC_GL	3	0.0266822	0.020858	0.0120423
独立サンプルの検定
		等分散性のための Levene の検定		2 つの母平均の差の検定
		F 値	有意確率	t 値	自由度	有意確率		平均値の差	差の標準誤差	差の 95% 信頼区間
						片側 p 値	両側 p 値			下限	上限
Colon_FoxP3	等分散を仮定する	2.81422	0.168736	-0.814262	4	0.230596	0.461192	-0.00442854	0.00543872	-0.0195288	0.0106718
	等分散を仮定しない			-0.814262	2.60663	0.241606	0.483212	-0.00442854	0.00543872	-0.0233127	0.0144556
Colon_RAGE	等分散を仮定する	8.25669	0.0453111	-1.60013	4	0.0924102	0.18482	-0.019794	0.0123702	-0.0541393	0.0145513
	等分散を仮定しない			-1.60013	2.22012	0.119209	0.238418	-0.019794	0.0123702	-0.0682683	0.0286804
独立サンプルの効果サイズ
		Standardizera	ポイント推定	95% 信頼区間
				下限	上限
Colon_FoxP3	Cohen の d	0.00666104	-0.664842	-2.28901	1.03286
	Hedges の補正	0.00834838	-0.530467	-1.82636	0.824104
	Glass のデルタ	0.00345394	-1.28217	-3.17789	0.780068
Colon_RAGE	Cohen の d	0.0151504	-1.3065	-3.07116	0.575315
	Hedges の補正	0.0189882	-1.04244	-2.45043	0.459035
	Glass のデルタ	0.020858	-0.94899	-2.68877	0.946946
a. 効果サイズの推定に使用する分母。 Cohen の d は、プールされた標準偏差を使用します。 Hedges の補正は、プールされた標準偏差と補正係数を使用します。 Glass's のデルタは、制御グループのサンプル標準偏差を使用します。
t 検定
記録
出力の作成日付		07-JUN-2024 13:39:05
コメント
入力	データ	/Users/muratamariko/Desktop/Submit to PLOS ONE 240614/脾臓データ統計解析240601 data WGF/最終オリジナルデータ240606/SPSS Colon /ColonData240603.sav
	アクティブ データセット	データセット1
	フィルタ	<なし>
	重み付け	<なし>
	分割ファイル	<なし>
	作業データファイル内の行数	15
欠損値の取り扱い	欠損の定義	ユーザー欠損値は欠損として扱われています。
	使用されたケース	分析ごとの統計量は、その分析中のすべての変数に欠損データや範囲外のデータがないケースに基づいています。
シンタックス		T-TEST GROUPS=Group('CC1' 'CC2') /MISSING=ANALYSIS /VARIABLES=Colon_FoxP3 Colon_RAGE /ES DISPLAY(TRUE) /CRITERIA=CI(.95).
リソース	プロセッサ時間	00:00:00.01
	経過時間	00:00:00.00
グループ統計量
Group		度数	平均値	標準偏差	平均値の標準誤差
Colon_FoxP3	CC1	3	0.0311522	0.0227914	0.0131586
	CC2	3	0.255909	0.0144356	0.00833442
Colon_RAGE	CC1	3	0.0388523	0.0218204	0.012598
	CC2	3	0.224064	0.0568436	0.0328187
独立サンプルの検定
		等分散性のための Levene の検定		2 つの母平均の差の検定
		F 値	有意確率	t 値	自由度	有意確率		平均値の差	差の標準誤差	差の 95% 信頼区間
						片側 p 値	両側 p 値			下限	上限
Colon_FoxP3	等分散を仮定する	0.387444	0.567372	-14.4297	4	6.70368e-05	0.000134074	-0.224757	0.015576	-0.268003	-0.181511
	等分散を仮定しない			-14.4297	3.38223	0.000185808	0.000371616	-0.224757	0.015576	-0.271304	-0.178211
Colon_RAGE	等分散を仮定する	4.96013	0.0898964	-5.26865	4	0.00310892	0.00621783	-0.185212	0.0351536	-0.282814	-0.08761
	等分散を仮定しない			-5.26865	2.57689	0.00966378	0.0193276	-0.185212	0.0351536	-0.308232	-0.0621925
独立サンプルの効果サイズ
		Standardizera	ポイント推定	95% 信頼区間
				下限	上限
Colon_FoxP3	Cohen の d	0.0190766	-11.7818	-19.8019	-3.89796
	Hedges の補正	0.023909	-9.40052	-15.7996	-3.11012
	Glass のデルタ	0.0144356	-15.5696	-29.9747	-2.34581
Colon_RAGE	Cohen の d	0.0430542	-4.30184	-7.54136	-0.990899
	Hedges の補正	0.0539604	-3.43237	-6.01713	-0.790623
	Glass のデルタ	0.0568436	-3.25827	-6.5859	0.0718932
a. 効果サイズの推定に使用する分母。 Cohen の d は、プールされた標準偏差を使用します。 Hedges の補正は、プールされた標準偏差と補正係数を使用します。 Glass's のデルタは、制御グループのサンプル標準偏差を使用します。
t 検定
記録
出力の作成日付		07-JUN-2024 13:39:49
コメント
入力	データ	/Users/muratamariko/Desktop/Submit to PLOS ONE 240614/脾臓データ統計解析240601 data WGF/最終オリジナルデータ240606/SPSS Colon /ColonData240603.sav
	アクティブ データセット	データセット1
	フィルタ	<なし>
	重み付け	<なし>
	分割ファイル	<なし>
	作業データファイル内の行数	15
欠損値の取り扱い	欠損の定義	ユーザー欠損値は欠損として扱われています。
	使用されたケース	分析ごとの統計量は、その分析中のすべての変数に欠損データや範囲外のデータがないケースに基づいています。
シンタックス		T-TEST GROUPS=Group('CC1' 'CC_GL') /MISSING=ANALYSIS /VARIABLES=Colon_FoxP3 Colon_RAGE /ES DISPLAY(TRUE) /CRITERIA=CI(.95).
リソース	プロセッサ時間	00:00:00.01
	経過時間	00:00:00.00
グループ統計量
Group		度数	平均値	標準偏差	平均値の標準誤差
Colon_FoxP3	CC1	3	0.0311522	0.0227914	0.0131586
	CC_GL	3	0.0142481	0.00345394	0.00199413
Colon_RAGE	CC1	3	0.0388523	0.0218204	0.012598
	CC_GL	3	0.0266822	0.020858	0.0120423
独立サンプルの検定
		等分散性のための Levene の検定		2 つの母平均の差の検定
		F 値	有意確率	t 値	自由度	有意確率		平均値の差	差の標準誤差	差の 95% 信頼区間
						片側 p 値	両側 p 値			下限	上限
Colon_FoxP3	等分散を仮定する	3.48109	0.135493	1.27014	4	0.136446	0.272891	0.0169041	0.0133089	-0.0200473	0.0538555
	等分散を仮定しない			1.27014	2.09182	0.163505	0.327011	0.0169041	0.0133089	-0.0380169	0.0718251
Colon_RAGE	等分散を仮定する	0.0150669	0.908227	0.698316	4	0.261723	0.523447	0.0121701	0.0174278	-0.0362172	0.0605574
	等分散を仮定しない			0.698316	3.99189	0.26176	0.52352	0.0121701	0.0174278	-0.036256	0.0605962
独立サンプルの効果サイズ
		Standardizera	ポイント推定	95% 信頼区間
				下限	上限
Colon_FoxP3	Cohen の d	0.0163	1.03706	-0.758508	2.72978
	Hedges の補正	0.020429	0.827457	-0.605202	2.17805
	Glass のデルタ	0.00345394	4.89415	0.350623	9.62249
Colon_RAGE	Cohen の d	0.0213446	0.570173	-1.10715	2.18308
	Hedges の補正	0.0267515	0.454932	-0.883375	1.74184
	Glass のデルタ	0.020858	0.583475	-1.16071	2.21093
a. 効果サイズの推定に使用する分母。 Cohen の d は、プールされた標準偏差を使用します。 Hedges の補正は、プールされた標準偏差と補正係数を使用します。 Glass's のデルタは、制御グループのサンプル標準偏差を使用します。
t 検定
記録
出力の作成日付		07-JUN-2024 13:40:05
コメント
入力	データ	/Users/muratamariko/Desktop/Submit to PLOS ONE 240614/脾臓データ統計解析240601 data WGF/最終オリジナルデータ240606/SPSS Colon /ColonData240603.sav
	アクティブ データセット	データセット1
	フィルタ	<なし>
	重み付け	<なし>
	分割ファイル	<なし>
	作業データファイル内の行数	15
欠損値の取り扱い	欠損の定義	ユーザー欠損値は欠損として扱われています。
	使用されたケース	分析ごとの統計量は、その分析中のすべての変数に欠損データや範囲外のデータがないケースに基づいています。
シンタックス		T-TEST GROUPS=Group('CC2' 'CC_GL') /MISSING=ANALYSIS /VARIABLES=Colon_FoxP3 Colon_RAGE /ES DISPLAY(TRUE) /CRITERIA=CI(.95).
リソース	プロセッサ時間	00:00:00.01
	経過時間	00:00:00.00
グループ統計量
Group		度数	平均値	標準偏差	平均値の標準誤差
Colon_FoxP3	CC2	3	0.255909	0.0144356	0.00833442
	CC_GL	3	0.0142481	0.00345394	0.00199413
Colon_RAGE	CC2	3	0.224064	0.0568436	0.0328187
	CC_GL	3	0.0266822	0.020858	0.0120423
独立サンプルの検定
		等分散性のための Levene の検定		2 つの母平均の差の検定
		F 値	有意確率	t 値	自由度	有意確率		平均値の差	差の標準誤差	差の 95% 信頼区間
						片側 p 値	両側 p 値			下限	上限
Colon_FoxP3	等分散を仮定する	6.39788	0.0647057	28.1996	4	4.70452e-06	9.40904e-06	0.241661	0.00856966	0.217868	0.265455
	等分散を仮定しない			28.1996	2.22824	0.000342543	0.000685086	0.241661	0.00856966	0.208182	0.275141
Colon_RAGE	等分散を仮定する	5.59854	0.0771461	5.64621	4	0.00242283	0.00484566	0.197382	0.0349583	0.100322	0.294442
	等分散を仮定しない			5.64621	2.52898	0.00857165	0.0171433	0.197382	0.0349583	0.0734367	0.321328
独立サンプルの効果サイズ
		Standardizera	ポイント推定	95% 信頼区間
				下限	上限
Colon_FoxP3	Cohen の d	0.0104957	23.0249	7.90834	38.5009
	Hedges の補正	0.0131543	18.3712	6.30994	30.7193
	Glass のデルタ	0.00345394	69.9668	11.1044	134.397
Colon_RAGE	Cohen の d	0.042815	4.61011	1.12585	8.03363
	Hedges の補正	0.0536607	3.67834	0.8983	6.40991
	Glass のデルタ	0.020858	9.46316	1.28163	18.2918
a. 効果サイズの推定に使用する分母。 Cohen の d は、プールされた標準偏差を使用します。 Hedges の補正は、プールされた標準偏差と補正係数を使用します。 Glass's のデルタは、制御グループのサンプル標準偏差を使用します。
